# Supplementary material for: Facial recognition from DNA using face-to-DNA classifiers
Source: Nat Commun. 2019 Jun 11;10:2557. doi: 10.1038/s41467-019-10617-y (PMC6560034; doi:10.1038/s41467-019-10617-y)
Supplement: Supplementary file 5 — Supplementary Data 1 [file 41467_2019_10617_MOESM5_ESM.xlsx]

## Sheet: Sheet1
PROPERTIES					EFFECT		Face-to-DNA Classifier
CC	CC2	DF1	DF2	p-value	quadrant	segment	-1	1	axis index
EURO COHORT												CC: canonical correlation; CC2: canonical correlation squared; DF1: degrees of freedom numerator; DF2: degrees of freedom denominator; -1: fraction of people assigned the value -1; 1: fraction of people assigned the value 1; axis index: genomic PC label.
0.340247	0.115768	50	2605	1.13574e-41	0	1	0.706325	0.293675	1
0.130797	0.0171078	22	2633	0.00222109	1	8	0.631024	0.368976	2
0.154065	0.0237361	32	2623	0.000785415	1	4	0.400226	0.599774	3
0.215763	0.0465538	50	2605	2.11317e-08	0	1	0.557982	0.442018	4
GLOBAL COHORT
0.850307	0.723023	51	2419	0	0	1	0.207608	0.792392	1
0.720334	0.518882	51	2419	0	0	1	0.116147	0.883853	2
0.320756	0.102884	39	2431	1.46632e-35	3	3	0.949818	0.0501821	3
0.362599	0.131478	19	2451	4.95212e-62	3	12	0.805342	0.194658	4
0.262165	0.0687306	39	2431	4.85564e-19	3	3	0.0679887	0.932011	5
0.369022	0.136177	13	2457	4.85661e-69	3	27	0.465399	0.534601	6
0.194612	0.0378739	11	2459	1.64788e-15	2	41	0.567786	0.432214	7
0.477214	0.227733	27	2443	1.8794e-116	3	6	0.484419	0.515581	9
0.163395	0.026698	7	2463	6.78469e-12	4	59	0.508296	0.491704	10
0.555958	0.30909	39	2431	1.22384e-164	3	3	0.488466	0.511534	11
0.267188	0.0713894	14	2456	2.16243e-31	3	24	0.475921	0.524079	12
0.360475	0.129942	27	2443	3.11481e-56	3	6	0.520032	0.479968	13
0.219321	0.0481018	38	2432	1.49499e-10	2	2	0.456495	0.543505	14
0.311203	0.0968474	51	2419	7.72451e-28	0	1	0.560097	0.439903	15
0.355586	0.126441	51	2419	1.58423e-42	0	1	0.363416	0.636584	16
0.456808	0.208674	51	2419	3.70048e-89	0	1	0.592473	0.407527	17
0.246022	0.0605269	14	2456	1.29633e-25	3	24	0.443545	0.556455	18
0.13347	0.0178142	16	2454	0.000181614	1	8	0.552813	0.447187	19
0.337822	0.114124	51	2419	2.96973e-36	0	1	0.603399	0.396601	20
0.17048	0.0290635	18	2452	1.66214e-08	4	58	0.513557	0.486443	21
0.161041	0.0259343	30	2440	0.000255463	4	7	0.498988	0.501012	23
0.236976	0.0561578	14	2456	2.48188e-23	3	24	0.369081	0.630919	24
0.219722	0.0482776	14	2456	2.7641e-19	3	24	0.409551	0.590449	25
0.119618	0.0143084	11	2459	0.000204606	2	45	0.426143	0.573857	26
0.158012	0.0249677	14	2456	4.7105e-08	3	24	0.376366	0.623634	27
0.129034	0.0166498	7	2463	6.79605e-07	4	59	0.451639	0.548361	29
0.129978	0.0168943	8	2462	1.35412e-06	2	42	0.530554	0.469446	30
0.130694	0.017081	16	2454	0.00034397	4	30	0.498988	0.501012	32
0.175739	0.0308842	39	2431	0.000284432	3	3	0.54998	0.45002	34
0.202863	0.0411534	26	2444	3.73404e-11	1	4	0.567382	0.432618	44
0.187025	0.0349785	29	2441	9.13002e-08	2	5	0.447187	0.552813	47
0.151215	0.0228659	16	2454	1.70969e-06	4	30	0.446378	0.553622	48
0.141473	0.0200145	13	2457	3.24506e-06	3	25	0.577499	0.422501	54
0.131981	0.017419	14	2456	7.77508e-05	3	54	0.474302	0.525698	58
0.104242	0.0108664	7	2463	0.000341981	3	55	0.504249	0.495751	59
0.146287	0.0214	18	2452	2.43001e-05	4	58	0.488062	0.511938	61
0.132869	0.017654	7	2463	2.21987e-07	3	55	0.454067	0.545933	63
0.161772	0.0261702	15	2455	3.05744e-08	4	29	0.596924	0.403076	64
0.149881	0.0224644	19	2451	1.70227e-05	3	12	0.526507	0.473493	65
0.142251	0.0202355	19	2451	0.000119216	3	13	0.429381	0.570619	69
0.137586	0.01893	16	2454	6.72974e-05	4	30	0.427357	0.572643	70
0.147127	0.0216463	7	2463	2.40062e-09	4	59	0.607042	0.392958	71
0.161705	0.0261485	29	2441	0.000140359	2	5	0.574261	0.425739	73
0.115535	0.0133484	9	2461	0.000127345	3	51	0.618778	0.381222	76
0.197062	0.0388335	51	2419	0.000115488	0	1	0.37758	0.62242	77
0.147652	0.0218012	22	2448	0.000155186	4	14	0.578713	0.421287	79
0.151758	0.0230305	15	2455	7.15124e-07	4	29	0.533387	0.466613	81
0.134818	0.018176	11	2459	4.49571e-06	4	57	0.515176	0.484824	82
0.114254	0.013054	8	2462	7.92874e-05	3	50	0.560907	0.439093	87
0.125712	0.0158036	11	2459	4.8165e-05	4	57	0.507487	0.492513	88
0.13979	0.0195414	9	2461	1.94175e-07	3	48	0.566168	0.433832	92
0.109506	0.0119915	9	2461	0.000487292	3	26	0.511129	0.488871	93
0.132989	0.017686	15	2455	0.00011304	2	20	0.447187	0.552813	104
0.141405	0.0199953	7	2463	1.58275e-08	4	59	0.520437	0.479563	107
0.138959	0.0193096	9	2461	2.4957e-07	3	51	0.511129	0.488871	110
0.167794	0.0281547	14	2456	1.69536e-09	3	54	0.45083	0.54917	111
0.122767	0.0150716	10	2460	4.78827e-05	4	61	0.462161	0.537839	114
0.141717	0.0200836	14	2456	6.22812e-06	3	24	0.484824	0.515176	116
0.124326	0.0154569	7	2463	2.53584e-06	3	55	0.457709	0.542291	120
0.135923	0.0184752	13	2457	1.46806e-05	3	27	0.572238	0.427762	126
0.153448	0.0235464	19	2451	6.41982e-06	3	12	0.524484	0.475516	128
0.105545	0.0111397	7	2463	0.000257717	4	59	0.557669	0.442331	129
0.143809	0.0206811	19	2451	8.13709e-05	3	12	0.455281	0.544719	131
0.106277	0.0112948	7	2463	0.000219376	4	59	0.442331	0.557669	134
0.161933	0.0262223	9	2461	1.15991e-10	3	51	0.435451	0.564549	136
0.12843	0.0164942	14	2456	0.000181305	3	24	0.572238	0.427762	144
0.118681	0.0140852	12	2458	0.000478991	1	32	0.509106	0.490894	159
0.183491	0.033669	29	2441	2.90147e-07	2	5	0.474302	0.525698	161
0.150628	0.0226889	24	2446	0.000202872	2	11	0.50344	0.49656	164
0.113398	0.0128591	8	2462	9.69391e-05	3	50	0.44395	0.55605	165
0.128131	0.0164176	9	2461	5.44599e-06	3	26	0.466613	0.533387	172
0.13105	0.0171742	14	2456	9.74422e-05	1	16	0.476325	0.523675	173
0.13654	0.0186432	15	2455	4.72286e-05	1	19	0.479158	0.520842	176
0.142111	0.0201956	12	2458	1.26234e-06	3	49	0.457305	0.542695	179
0.144806	0.0209686	18	2452	3.57213e-05	2	10	0.504249	0.495751	182
0.113072	0.0127852	9	2461	0.000223274	3	48	0.479158	0.520842	183
0.123096	0.0151526	12	2458	0.000178047	2	44	0.46378	0.53622	184
0.187869	0.0352948	15	2455	1.93051e-12	4	29	0.59652	0.40348	187
0.170187	0.0289636	14	2456	7.18838e-10	3	54	0.544719	0.455281	189
0.131417	0.0172704	9	2461	2.21607e-06	1	35	0.545123	0.454877	190
0.15126	0.0228795	26	2444	0.000438719	1	4	0.488871	0.511129	193
0.146206	0.0213761	15	2455	3.58874e-06	4	29	0.525698	0.474302	194
0.110989	0.0123185	7	2463	7.4934e-05	3	55	0.494537	0.505463	195
0.18297	0.033478	15	2455	1.39133e-11	4	28	0.481991	0.518009	196
0.14121	0.0199402	19	2451	0.000153215	3	13	0.535411	0.464589	198
0.155203	0.024088	13	2457	5.16228e-08	3	27	0.447592	0.552408	199
0.121135	0.0146738	10	2460	7.11589e-05	4	56	0.511938	0.488062	205
0.119817	0.014356	7	2463	8.43456e-06	4	59	0.53622	0.46378	210
0.13382	0.0179079	14	2456	4.93693e-05	2	21	0.545528	0.454472	215
0.1169	0.0136655	11	2459	0.000375987	2	45	0.532578	0.467422	218
0.122376	0.0149759	9	2461	2.43702e-05	3	48	0.536625	0.463375	220
0.139659	0.0195047	19	2451	0.00022113	3	13	0.480372	0.519628	222
0.125246	0.0156865	10	2460	2.58241e-05	4	56	0.522461	0.477539	223
0.116554	0.0135848	7	2463	1.94076e-05	1	39	0.540267	0.459733	224
0.108571	0.0117877	7	2463	0.000131069	4	59	0.487657	0.512343	226
0.12261	0.0150332	11	2459	0.000102017	2	41	0.503845	0.496155	228
0.182584	0.033337	7	2463	2.54287e-15	3	55	0.455686	0.544314	229
0.208669	0.0435426	19	2451	9.88485e-15	3	12	0.481991	0.518009	230
0.171966	0.0295724	12	2458	5.83803e-11	3	49	0.475516	0.524484	232
0.107659	0.0115905	7	2463	0.000161136	3	55	0.517604	0.482396	234
0.136733	0.018696	10	2460	1.16259e-06	4	56	0.497774	0.502226	235
0.130446	0.0170162	12	2458	2.99783e-05	2	44	0.420882	0.579118	237
0.124523	0.0155061	7	2463	2.40258e-06	1	33	0.531769	0.468231	238
0.156935	0.0246287	27	2443	0.000181461	3	6	0.523675	0.476325	239
0.14222	0.0202265	19	2451	0.000120138	3	13	0.49049	0.50951	243
0.142441	0.0202895	20	2450	0.000193774	1	9	0.55605	0.44395	251
0.129714	0.0168256	11	2459	1.75231e-05	2	41	0.475516	0.524484	255
0.134078	0.0179769	11	2459	5.5033e-06	4	57	0.52934	0.47066	256
0.154934	0.0240046	9	2461	1.41354e-09	3	51	0.575071	0.424929	259
0.130213	0.0169554	13	2457	6.28222e-05	3	27	0.555241	0.444759	263
0.110161	0.0121354	7	2463	9.09191e-05	3	55	0.502631	0.497369	267
0.137933	0.0190256	8	2462	1.31497e-07	3	50	0.50344	0.49656	268
0.1671	0.0279225	7	2463	1.6049e-12	1	39	0.47066	0.52934	270
0.1627	0.0264714	18	2452	2.12338e-07	2	10	0.481182	0.518818	281
0.144024	0.0207428	13	2457	1.57065e-06	3	27	0.51639	0.48361	283
0.127075	0.016148	9	2461	7.22329e-06	2	40	0.451639	0.548361	286
0.13236	0.0175191	15	2455	0.00013139	1	19	0.547147	0.452853	291
0.148513	0.022056	16	2454	3.7114e-06	1	8	0.534197	0.465803	292
0.102885	0.0105853	7	2463	0.00045683	4	59	0.518818	0.481182	294
0.131141	0.0171979	7	2463	3.69446e-07	4	59	0.539053	0.460947	297
0.12811	0.0164123	15	2455	0.000351076	4	28	0.518818	0.481182	298
0.117585	0.0138263	10	2460	0.000163922	4	56	0.421692	0.578308	302
0.136688	0.0186836	7	2463	6.98637e-08	3	55	0.50344	0.49656	306
0.130842	0.0171197	7	2463	4.03053e-07	3	55	0.458519	0.541481	310
0.114052	0.013008	10	2460	0.00036212	4	56	0.491704	0.508296	311
0.140681	0.019791	19	2451	0.000173812	3	12	0.529745	0.470255	313
0.188221	0.0354273	18	2452	2.4378e-11	2	10	0.558074	0.441926	314
0.126104	0.0159021	11	2459	4.37267e-05	4	57	0.492918	0.507082	319
0.186161	0.0346561	30	2440	2.1663e-07	4	7	0.597329	0.402671	327
0.158761	0.0252049	14	2456	3.68997e-08	3	24	0.441117	0.558883	328
0.174954	0.030609	12	2458	1.85545e-11	1	32	0.530959	0.469041	332
0.159556	0.025458	25	2445	3.56043e-05	4	15	0.50951	0.49049	339
0.141983	0.0201591	18	2452	7.29569e-05	4	31	0.547956	0.452044	340
0.13337	0.0177876	7	2463	1.91156e-07	4	59	0.571429	0.428571	342
0.139755	0.0195316	12	2458	2.47461e-06	2	44	0.475921	0.524079	347
0.119995	0.0143989	9	2461	4.40145e-05	3	51	0.485633	0.514367	348
0.193063	0.0372732	14	2456	8.1756e-14	3	24	0.501012	0.498988	349
0.16354	0.0267452	27	2443	3.41699e-05	3	6	0.455281	0.544719	350
0.111633	0.012462	7	2463	6.4377e-05	4	59	0.42331	0.57669	351
0.122507	0.015008	13	2457	0.000380277	4	60	0.46378	0.53622	358
0.143655	0.0206366	13	2457	1.74664e-06	3	25	0.505868	0.494132	360
0.103189	0.0106479	7	2463	0.000428334	3	55	0.505463	0.494537	361
0.144245	0.0208068	11	2459	2.966e-07	2	45	0.447997	0.552003	371
0.114352	0.0130765	9	2461	0.00016713	3	51	0.46378	0.53622	373
0.138996	0.0193198	7	2463	3.40533e-08	4	59	0.56293	0.43707	375
0.194263	0.0377381	9	2461	1.75984e-16	3	51	0.479563	0.520437	377
0.111189	0.012363	7	2463	7.14872e-05	3	55	0.402671	0.597329	380
0.111111	0.0123457	7	2463	7.28129e-05	3	55	0.43019	0.56981	382
0.180995	0.0327592	7	2463	5.08661e-15	4	59	0.522865	0.477135	384
0.136677	0.0186806	7	2463	7.01002e-08	3	55	0.452044	0.547956	390
0.178003	0.0316851	7	2463	1.83956e-14	4	59	0.451639	0.548361	393
0.133445	0.0178076	7	2463	1.86939e-07	4	59	0.565763	0.434237	394
0.117306	0.0137608	11	2459	0.00034376	4	57	0.477135	0.522865	398
0.119641	0.0143141	11	2459	0.000203511	2	45	0.555241	0.444759	399
0.106857	0.0114184	7	2463	0.000192876	1	39	0.518414	0.481586	400
0.123658	0.0152913	8	2462	7.57918e-06	1	37	0.507082	0.492918	404
0.116785	0.0136387	9	2461	9.51258e-05	3	26	0.498584	0.501416	406
0.136239	0.0185611	14	2456	2.67324e-05	3	24	0.538244	0.461756	407
0.140592	0.0197661	14	2456	8.4635e-06	3	54	0.49049	0.50951	409
0.146803	0.0215512	7	2463	2.67755e-09	1	39	0.563739	0.436261	412
0.112622	0.0126837	7	2463	5.08747e-05	4	59	0.524889	0.475111	415
0.165908	0.0275256	15	2455	7.59445e-09	4	28	0.45083	0.54917	416
0.112208	0.0125906	8	2462	0.00012771	2	42	0.560502	0.439498	417
0.113618	0.012909	7	2463	4.00256e-05	3	55	0.603804	0.396196	420
0.142892	0.0204181	14	2456	4.50078e-06	3	24	0.549575	0.450425	423
0.134798	0.0181705	16	2454	0.00013263	1	8	0.479158	0.520842	427
0.147502	0.0217569	19	2451	3.18776e-05	3	12	0.432618	0.567382	428
0.191132	0.0365313	14	2456	1.87147e-13	3	24	0.607042	0.392958	429
0.142601	0.020335	9	2461	8.19121e-08	3	48	0.447592	0.552408	435
0.185457	0.0343943	9	2461	9.15258e-15	3	51	0.428167	0.571833	436
0.127598	0.0162811	13	2457	0.000118186	4	60	0.503035	0.496965	441
0.118377	0.0140132	7	2463	1.22274e-05	3	55	0.577094	0.422906	443
0.128791	0.0165872	9	2461	4.55736e-06	3	48	0.497774	0.502226	448
0.125903	0.0158515	8	2462	4.166e-06	2	42	0.4569	0.5431	455
0.145418	0.0211463	19	2451	5.43977e-05	3	13	0.530959	0.469041	457
0.197268	0.0389145	22	2448	1.71594e-11	4	14	0.484015	0.515985	459
0.136744	0.0186991	12	2458	5.70765e-06	1	32	0.539862	0.460138	461
0.129606	0.0167976	15	2455	0.000250066	4	29	0.516795	0.483205	465
0.197004	0.0388107	24	2446	8.7895e-11	2	11	0.528126	0.471874	468
0.1358	0.0184415	9	2461	6.35722e-07	3	51	0.54917	0.45083	471
0.202591	0.0410432	14	2456	1.16257e-15	3	54	0.573047	0.426953	472
0.158372	0.0250817	14	2456	4.18914e-08	3	24	0.534197	0.465803	478
0.149115	0.0222353	14	2456	7.50554e-07	3	24	0.489276	0.510724	480
0.183147	0.0335427	25	2445	2.85183e-08	4	15	0.511129	0.488871	481
0.109141	0.0119117	7	2463	0.000115073	3	53	0.554027	0.445973	483
0.188511	0.0355364	7	2463	1.79785e-16	3	55	0.470255	0.529745	486
0.124794	0.0155736	14	2456	0.000413933	3	54	0.429381	0.570619	489
0.120886	0.0146134	7	2463	6.37651e-06	4	59	0.511938	0.488062	491
0.143188	0.0205029	19	2451	9.48404e-05	3	12	0.495346	0.504654	494
0.188749	0.0356261	9	2461	2.14565e-15	3	48	0.420478	0.579522	495
0.136672	0.0186793	16	2454	8.42928e-05	2	22	0.513153	0.486847	496
0.196979	0.0388007	51	2419	0.00011798	0	1	0.493323	0.506677	497
0.239912	0.0575578	27	2443	3.27045e-18	3	6	0.480777	0.519223	498
0.14027	0.0196757	12	2458	2.13917e-06	3	49	0.447187	0.552813	500
0.135226	0.0182859	7	2463	1.09297e-07	1	39	0.576285	0.423715	501
0.135526	0.0183673	15	2455	6.08469e-05	4	28	0.503035	0.496965	503
0.124224	0.0154317	8	2462	6.52623e-06	3	50	0.470255	0.529745	505
0.148009	0.0219067	19	2451	2.79307e-05	3	12	0.553217	0.446783	506
0.114291	0.0130624	9	2461	0.000169482	3	48	0.531769	0.468231	510
0.136845	0.0187266	15	2455	4.37365e-05	4	28	0.508701	0.491299	516
0.175483	0.0307944	14	2456	1.01172e-10	3	24	0.507082	0.492918	522
0.265041	0.0702466	27	2443	2.45087e-24	3	6	0.646702	0.353298	523
0.184051	0.033875	11	2459	1.65513e-13	4	57	0.581141	0.418859	525
0.187579	0.0351859	14	2456	8.33741e-13	3	24	0.571833	0.428167	526
0.128681	0.0165588	14	2456	0.000170985	4	63	0.507892	0.492108	527
0.119667	0.0143201	7	2463	8.76939e-06	1	39	0.507892	0.492108	528
0.186556	0.0348032	7	2463	4.35603e-16	4	55	0.542695	0.457305	530
0.152411	0.0232291	15	2455	5.87818e-07	4	29	0.492108	0.507892	532
0.135873	0.0184615	13	2457	1.48761e-05	3	27	0.487657	0.512343	536
0.148878	0.0221648	18	2452	1.21803e-05	4	58	0.562121	0.437879	538
0.212857	0.0453083	9	2461	1.98153e-20	3	48	0.575071	0.424929	543
0.153122	0.0234463	9	2461	2.63896e-09	3	51	0.451234	0.548766	544
0.115558	0.0133537	8	2462	5.81468e-05	2	42	0.464589	0.535411	546
0.118392	0.0140167	7	2463	1.21813e-05	4	59	0.522461	0.477539	547
0.134958	0.0182136	9	2461	8.11587e-07	2	43	0.551599	0.448401	550
0.122051	0.0148965	10	2460	5.70212e-05	4	61	0.499798	0.500202	552
0.159983	0.0255946	13	2457	1.06706e-08	3	25	0.573047	0.426953	554
0.126179	0.0159212	14	2456	0.000303719	3	54	0.482396	0.517604	557
0.264631	0.0700295	51	2419	7.11518e-16	0	1	0.426548	0.573452	559
0.117961	0.0139148	8	2462	3.241e-05	2	42	0.444355	0.555645	560
0.115151	0.0132598	7	2463	2.75095e-05	4	59	0.428976	0.571024	561
0.151111	0.0228345	13	2457	1.88376e-07	3	27	0.387697	0.612303	562
0.121084	0.0146614	9	2461	3.36567e-05	2	43	0.505059	0.494941	570
0.184637	0.034091	27	2443	6.0779e-08	3	6	0.456091	0.543909	573
0.167716	0.0281285	26	2444	6.47474e-06	1	4	0.543505	0.456495	574
0.14123	0.0199458	15	2455	1.40335e-05	4	29	0.564953	0.435047	575
0.114883	0.013198	8	2462	6.83243e-05	1	37	0.514771	0.485229	576
0.128017	0.0163884	12	2458	5.50163e-05	1	38	0.512343	0.487657	577
0.134044	0.0179678	14	2456	4.66807e-05	1	16	0.458924	0.541076	578
0.159758	0.0255226	13	2457	1.15116e-08	3	27	0.538648	0.461352	580
0.108237	0.0117153	7	2463	0.000141402	1	33	0.477135	0.522865	585
0.144922	0.0210024	14	2456	2.54257e-06	3	24	0.532173	0.467827	586
0.114973	0.0132187	9	2461	0.000145005	2	43	0.533387	0.466613	588
0.134192	0.0180076	15	2455	8.44731e-05	4	29	0.471874	0.528126	589
0.14997	0.0224909	19	2451	1.66237e-05	3	13	0.507082	0.492918	596
0.119814	0.0143553	9	2461	4.60142e-05	2	43	0.437879	0.562121	598
0.157435	0.0247857	13	2457	2.49421e-08	3	25	0.488062	0.511938	599
0.15095	0.0227858	12	2458	8.69531e-08	3	49	0.575071	0.424929	604
0.163358	0.0266858	9	2461	6.85148e-11	3	51	0.516795	0.483205	607
0.13794	0.0190274	15	2455	3.31177e-05	4	29	0.535815	0.464185	608
0.140888	0.0198495	8	2462	5.27919e-08	1	37	0.543909	0.456091	610
0.124098	0.0154003	14	2456	0.00048251	1	16	0.480372	0.519628	614
0.263535	0.0694505	27	2443	6.05758e-24	3	6	0.559692	0.440308	616
0.124177	0.0154199	13	2457	0.000261529	3	25	0.464994	0.535006	618
0.126032	0.0158841	14	2456	0.000313963	3	24	0.585998	0.414002	619
0.169624	0.0287723	27	2443	6.42707e-06	3	6	0.455686	0.544314	620
0.131353	0.0172536	16	2454	0.000296252	1	8	0.481991	0.518009	621
0.148462	0.0220409	13	2457	4.23724e-07	3	27	0.535815	0.464185	627
0.135798	0.018441	7	2463	9.18117e-08	3	55	0.465803	0.534197	628
0.125492	0.0157482	13	2457	0.000193546	4	60	0.511534	0.488466	630
0.133212	0.0177454	14	2456	5.74399e-05	3	24	0.477539	0.522461	634
0.229169	0.0525185	22	2448	8.53417e-18	4	14	0.479968	0.520032	636
0.133104	0.0177167	10	2460	3.23081e-06	4	61	0.472278	0.527722	637
0.103147	0.0106393	7	2463	0.000432157	3	55	0.481586	0.518414	639
0.132441	0.0175405	9	2461	1.66375e-06	3	51	0.463375	0.536625	645
0.154851	0.0239787	22	2448	2.51142e-05	4	14	0.543909	0.456091	657
0.112686	0.012698	8	2462	0.000114388	3	50	0.561716	0.438284	658
0.130127	0.0169331	9	2461	3.16573e-06	2	40	0.564144	0.435856	659
0.132578	0.0175769	15	2455	0.000124729	2	20	0.460138	0.539862	660
0.186623	0.034828	7	2463	4.2276e-16	4	59	0.419668	0.580332	661
0.134742	0.0181553	7	2463	1.26573e-07	4	59	0.551599	0.448401	663
0.11874	0.0140991	10	2460	0.000125491	4	56	0.534197	0.465803	668
0.155079	0.0240494	19	2451	4.05488e-06	3	13	0.513962	0.486038	673
0.127516	0.0162604	14	2456	0.000223973	4	63	0.53622	0.46378	674
0.134461	0.0180799	12	2458	1.05599e-05	1	32	0.535815	0.464185	677
0.130866	0.0171258	16	2454	0.000330898	4	30	0.518414	0.481586	678
0.124401	0.0154755	12	2458	0.000131365	1	17	0.555241	0.444759	681
0.128235	0.0164443	9	2461	5.29561e-06	3	48	0.522865	0.477135	686
0.193548	0.0374609	18	2452	2.83293e-12	4	58	0.585593	0.414407	688
0.119659	0.0143183	9	2461	4.77868e-05	3	48	0.519628	0.480372	689
0.147546	0.0217698	14	2456	1.19251e-06	3	24	0.515985	0.484015	692
0.184847	0.0341683	7	2463	9.35968e-16	3	55	0.448401	0.551599	693
0.133524	0.0178287	11	2459	6.3949e-06	2	41	0.466208	0.533792	697
0.137803	0.0189896	12	2458	4.26833e-06	2	44	0.446783	0.553217	698
0.11308	0.012787	8	2462	0.000104394	3	50	0.386888	0.613112	700
0.149813	0.0224439	12	2458	1.24298e-07	3	49	0.512343	0.487657	702
0.214555	0.046034	22	2448	9.89296e-15	4	14	0.467422	0.532578	703
0.180762	0.032675	22	2448	8.63689e-09	4	14	0.550789	0.449211	706
0.183928	0.0338297	19	2451	2.90754e-10	3	12	0.554836	0.445164	708
0.149139	0.0222423	13	2457	3.45167e-07	3	27	0.55605	0.44395	709
0.155352	0.0241342	8	2462	4.21955e-10	3	50	0.471064	0.528936	710
0.177089	0.0313604	38	2432	0.000138583	2	2	0.530554	0.469446	712
0.107398	0.0115343	8	2462	0.000373032	2	42	0.507082	0.492918	716
0.145815	0.021262	7	2463	3.72956e-09	4	59	0.393768	0.606232	719
0.135942	0.0184803	16	2454	0.000100703	2	22	0.521246	0.478754	723
0.155257	0.0241047	13	2457	5.07372e-08	3	25	0.494941	0.505059	735
0.133105	0.017717	12	2458	1.51048e-05	1	38	0.515581	0.484419	740
0.12211	0.0149107	7	2463	4.61109e-06	1	33	0.435451	0.564549	741
0.157699	0.024869	11	2459	3.867e-09	2	45	0.539862	0.460138	742
0.16908	0.0285881	9	2461	7.79391e-12	3	51	0.415621	0.584379	744
0.159948	0.0255833	27	2443	8.63232e-05	3	6	0.45002	0.54998	747
0.109814	0.0120592	9	2461	0.000456152	2	43	0.492513	0.507487	748
0.150789	0.0227372	14	2456	4.54268e-07	3	54	0.535006	0.464994	752
0.127588	0.0162786	15	2455	0.00039462	2	20	0.491704	0.508296	753
0.199094	0.0396386	39	2431	3.94499e-07	3	3	0.560502	0.439498	755
0.106322	0.0113043	8	2462	0.000469753	3	50	0.515581	0.484419	760
0.126257	0.0159408	8	2462	3.78577e-06	3	50	0.557264	0.442736	762
0.172154	0.029637	38	2432	0.000454897	2	2	0.563739	0.436261	763
0.13543	0.0183413	11	2459	3.79923e-06	2	45	0.477944	0.522056	766
0.153807	0.0236567	7	2463	2.36102e-10	1	39	0.553622	0.446378	768
0.171486	0.0294074	14	2456	4.4793e-10	3	54	0.525698	0.474302	772
0.118109	0.0139497	10	2460	0.00014528	2	46	0.516795	0.483205	779
0.142651	0.0203493	9	2461	8.06458e-08	3	48	0.383246	0.616754	785
0.141783	0.0201024	18	2452	7.66663e-05	2	10	0.466613	0.533387	786
0.148521	0.0220584	12	2458	1.85696e-07	3	49	0.502631	0.497369	789
0.144238	0.0208046	19	2451	7.315e-05	3	12	0.439903	0.560097	790
0.191785	0.0367814	13	2457	5.10952e-14	3	27	0.440712	0.559288	791
0.177469	0.0314954	38	2432	0.00012597	2	2	0.508296	0.491704	792
0.146629	0.0215002	10	2460	5.87411e-08	4	56	0.465399	0.534601	793
0.123196	0.0151772	9	2461	1.9803e-05	3	51	0.486038	0.513962	803
0.114801	0.0131792	10	2460	0.000307143	4	56	0.440712	0.559288	804
0.137379	0.0188729	11	2459	2.20604e-06	2	41	0.466208	0.533792	806
0.122075	0.0149022	7	2463	4.65439e-06	4	59	0.475921	0.524079	807
0.134915	0.0182019	12	2458	9.35802e-06	3	49	0.507487	0.492513	808
0.140595	0.019767	14	2456	8.45687e-06	3	54	0.526507	0.473493	811
0.145255	0.0210989	18	2452	3.18098e-05	4	58	0.498988	0.501012	814
0.154454	0.0238561	8	2462	5.79438e-10	3	50	0.437475	0.562525	819
0.16248	0.0263997	13	2457	4.55621e-09	3	27	0.554431	0.445569	820
0.112127	0.0125724	9	2461	0.000275599	2	43	0.506273	0.493727	822
0.138773	0.0192579	7	2463	3.6525e-08	1	39	0.541076	0.458924	824
0.106481	0.0113381	8	2462	0.000454125	2	42	0.501416	0.498584	832
0.22432	0.0503194	27	2443	7.19139e-15	3	6	0.513962	0.486038	834
0.152261	0.0231833	9	2461	3.53848e-09	2	40	0.522056	0.477944	836
0.181833	0.0330631	30	2440	8.56227e-07	4	7	0.503845	0.496155	842
0.143204	0.0205073	12	2458	9.18571e-07	2	44	0.447187	0.552813	846
0.109503	0.011991	7	2463	0.000105864	1	33	0.4828	0.5172	847
0.148582	0.0220766	9	2461	1.20878e-08	3	51	0.469446	0.530554	849
0.107437	0.0115427	8	2462	0.000369902	2	42	0.473493	0.526507	852
0.150515	0.0226548	25	2445	0.000332372	4	15	0.497774	0.502226	853
0.156613	0.0245276	11	2459	5.60059e-09	4	57	0.538244	0.461756	855
0.14122	0.0199432	12	2458	1.63148e-06	1	17	0.531769	0.468231	857
0.150978	0.0227943	26	2444	0.00046778	1	4	0.48968	0.51032	858
0.129301	0.0167189	16	2454	0.000469461	2	22	0.501821	0.498179	859
0.135706	0.0184161	15	2455	5.81828e-05	4	29	0.487657	0.512343	860
0.147886	0.0218701	24	2446	0.000385032	2	11	0.506677	0.493323	863
0.128266	0.0164521	14	2456	0.000188358	3	54	0.503035	0.496965	864
0.160033	0.0256107	14	2456	2.42716e-08	3	54	0.496155	0.503845	865
0.15708	0.0246741	29	2441	0.000421836	2	5	0.447187	0.552813	868
0.129029	0.0166485	12	2458	4.28139e-05	1	17	0.457305	0.542695	869
0.145298	0.0211116	16	2454	9.05469e-06	2	22	0.543909	0.456091	872
0.147293	0.0216953	9	2461	1.84171e-08	3	51	0.532173	0.467827	873
0.115262	0.0132853	7	2463	2.67681e-05	4	59	0.4569	0.5431	874
0.186997	0.0349679	38	2432	9.76368e-06	2	2	0.496155	0.503845	876
0.140814	0.0198286	11	2459	8.22878e-07	4	57	0.54998	0.45002	877
0.157101	0.0246809	9	2461	6.61672e-10	3	51	0.547956	0.452044	878
0.155569	0.0242016	9	2461	1.13343e-09	3	51	0.484015	0.515985	879
0.153614	0.0235972	7	2463	2.52953e-10	4	59	0.503035	0.496965	883
0.108112	0.0116883	8	2462	0.000319504	1	37	0.539862	0.460138	888
0.122294	0.0149557	12	2458	0.000214085	2	47	0.481182	0.518818	890
0.129652	0.0168098	12	2458	3.66302e-05	3	49	0.489276	0.510724	891
0.130789	0.0171059	13	2457	5.44965e-05	4	60	0.522865	0.477135	892
0.115624	0.0133689	9	2461	0.000124762	3	48	0.484824	0.515176	893
0.16036	0.0257153	15	2455	4.85942e-08	4	29	0.511129	0.488871	899
0.14134	0.0199771	9	2461	1.20986e-07	2	40	0.472683	0.527317	903
0.15374	0.023636	15	2455	3.9278e-07	4	29	0.520032	0.479968	905
0.187943	0.0353227	22	2448	6.42504e-10	4	14	0.50344	0.49656	907
0.178815	0.0319749	39	2431	0.000133826	3	3	0.481586	0.518414	910
0.15437	0.0238301	9	2461	1.71848e-09	2	43	0.53622	0.46378	911
0.11244	0.0126427	7	2463	5.31415e-05	3	53	0.48968	0.51032	914
0.204145	0.0416753	38	2432	4.31548e-08	2	2	0.52327	0.47673	919
0.122257	0.0149467	9	2461	2.51132e-05	3	51	0.488466	0.511534	920
0.135541	0.0183715	18	2452	0.000337684	2	10	0.499393	0.500607	926
0.143694	0.0206479	22	2448	0.00039226	4	14	0.530959	0.469041	928
0.132596	0.0175816	14	2456	6.68804e-05	3	54	0.464589	0.535411	930
0.138824	0.0192721	14	2456	1.36e-05	3	24	0.468636	0.531364	932
0.132643	0.0175942	13	2457	3.42598e-05	3	27	0.518414	0.481586	934
0.110159	0.0121349	7	2463	9.09684e-05	3	52	0.469446	0.530554	935
0.143787	0.0206747	13	2457	1.68135e-06	3	27	0.542695	0.457305	945
0.138965	0.0193112	15	2455	2.54376e-05	2	20	0.519223	0.480777	946
0.146115	0.0213497	19	2451	4.55604e-05	3	12	0.524889	0.475111	954
0.132836	0.0176453	11	2459	7.6973e-06	4	57	0.509106	0.490894	957
0.132198	0.0174763	15	2455	0.000136544	4	28	0.518414	0.481586	960
0.192349	0.036998	15	2455	2.97413e-13	4	28	0.526912	0.473088	961
0.142826	0.0203991	14	2456	4.58467e-06	3	24	0.530959	0.469041	963
0.107409	0.0115368	7	2463	0.000170455	3	55	0.51032	0.48968	964
0.113177	0.012809	9	2461	0.000218059	2	40	0.457305	0.542695	965
0.170347	0.0290182	27	2443	5.22527e-06	3	6	0.496155	0.503845	966
0.157964	0.0249526	14	2456	4.78441e-08	3	54	0.437475	0.562525	968
0.148668	0.0221023	16	2454	3.55145e-06	2	22	0.494537	0.505463	970
0.142671	0.0203551	13	2457	2.31332e-06	3	25	0.553622	0.446378	973
0.134868	0.0181894	12	2458	9.47445e-06	22	44	0.509915	0.490085	974
0.132748	0.017622	16	2454	0.000214945	1	8	0.502226	0.497774	985
