# Supplementary material for: Facial recognition from DNA using face-to-DNA classifiers
Source: Nat Commun. 2019 Jun 11;10:2557. doi: 10.1038/s41467-019-10617-y (PMC6560034; doi:10.1038/s41467-019-10617-y)
Supplement: Supplementary file 6 — Supplementary Data 2 [file 41467_2019_10617_MOESM6_ESM.xlsx]

## Sheet: R1
Caption: The present sheet contains identification and verification performances for the GLOBAL cohort when different face-to-DNA classifiers were used; the fusion is performed by using the Naïve Bayes for all cases.
Face-to-DNA classifier: KNN
information	EER	σ	AUC	σ	R1 (%)	σ	R10 (%)	σ	R20 (%)	σ
SEX	0.33	0.02	0.77	0.01	0	0	7.65	0.96	17.48	1.82
GB	0.37	0	0.71	0.02	3.76	0.76	29.85	0.42	44.66	3.21
BMI	0.4	0.01	0.65	0.01	0.12	0.21	8.62	0.82	20.02	1.24
AGE	0.42	0.01	0.73	0.02	0.36	0	7.28	1.58	13.35	1.5
SEX + GB	0.28	0.01	0.8	0.01	4.85	0.21	40.29	2.63	63.71	3.67
SEX + GB + BMI	0.26	0.01	0.81	0.01	5.58	1.06	43.57	0.83	64.44	1.65
SEX + GB + BMI + AGE	0.24	0	0.83	0.01	7.52	0.19	52.06	0.93	72.57	2.1
Face-to-DNA classifier: LDA
information	EER	σ	AUC	σ	R1 (%)	σ	R10 (%)	σ	R20 (%)	σ
SEX	0.36	0.01	0.72	0.01	0	0	19.42	0.19	39.56	0.48
GB	0.33	0.01	0.74	0.01	4.61	2.19	32.76	2.15	49.03	1.59
BMI	0.41	0.01	0.63	0	1.33	0.21	16.99	1.14	32.4	1.25
AGE	0.4	0	0.65	0.02	1.46	0	19.05	0.79	35.8	1.53
SEX + GB	0.23	0	0.84	0	7.04	1.64	47.82	1.27	68.45	1.1
SEX + GB + BMI	0.23	0.01	0.85	0	6.8	1.52	49.64	0.18	70.87	1.92
SEX + GB + BMI + AGE	0.21	0.01	0.87	0	8.62	1.53	58.5	2.17	78.03	1.32
Face-to-DNA classifier: Decision Tree (auto tuning in Matlab)
information	EER	σ	AUC	σ	R1 (%)	σ	R10 (%)	σ	R20 (%)	σ
SEX	0.333054	0.009743	0.750046	0.010705	0.242424	0.419891	4.97147	3.08967	7.52621	1.48742
GB	0.360015	0.012267	0.711832	0.01698	2.66932	0.551997	24.998	1.42058	44.5339	3.77546
BMI	0.389113	0.011657	0.673907	0.021045	0	0	0	0	13.9584	2.35871
AGE	0.399265	0.014199	0.679895	0.018749	0	0	8.01062	0.743255	21.7244	1.81375
SEX + GB	0.29753	0.014199	0.773315	0.012809	3.39704	0.91083	36.7684	2.8476	59.2201	2.46906
SEX + GB + BMI	0.286001	0.011657	0.785714	0.013376	4.61004	1.16212	40.046	2.56539	62.9838	2.14082
SEX + GB + BMI + AGE	0.275383	0.012267	0.80264	0.011817	6.18934	0.013026	45.1418	3.87032	66.5043	1.68131
Face-to-DNA classifier: Decision Tree (without tuning in Matlab)
information	EER	σ	AUC	σ	R1 (%)	σ	R10 (%)	σ	R20 (%)	σ
SEX	0.321594	0.018522	0.818375	0.015678	0	0	0	0	10.802	2.13929
GB	0.382787	0.011082	0.685156	0.016055	1.94072	0.754738	27.1816	2.04735	43.808	1.9836
BMI	0.420765	0.01151	0.727154	0.010576	0	0	0	0	0	0
AGE	0.305426	0.009009	0.711126	0.009498	0	0	0	0	6.55386	0.637241
SEX + GB	0.316012	0.009009	0.744951	0.008869	3.75935	1.9997	34.342	1.93561	53.1551	0.273128
SEX + GB + BMI	0.313592	0.01151	0.749585	0.008846	4.24508	1.86164	36.0416	1.75618	55.0962	0.646726
SEX + GB + BMI + AGE	0.297857	0.011082	0.77089	0.00802	5.3382	1.26943	39.1962	2.97474	59.8319	2.07963
Face-to-DNA classifier: QDA (diagquadratic)
information	EER	σ	AUC	σ	R1 (%)	σ	R10 (%)	σ	R20 (%)	σ
SEX	0.208756	0.008835	0.893695	0.006899	0	0	0	0	0	0
GB	0.33728	0.013633	0.731547	0.013653	2.79053	1.04744	31.5479	3.94904	48.4158	4.7217
BMI	0.383491	0.015764	0.695521	0.024712	0	0	0	0	18.0832	0.458969
AGE	0.277871	0.013832	0.828806	0.02341	0	0	0	0	16.3853	1.48718
SEX + GB	0.239553	0.013832	0.832052	0.010641	5.21699	1.50811	45.8673	5.2062	67.8337	4.6776
SEX + GB + BMI	0.233517	0.015764	0.840374	0.010908	7.76465	2.46692	50.3583	4.16709	72.0832	3.02705
SEX + GB + BMI + AGE	0.214693	0.013633	0.858248	0.011471	10.1911	2.73249	58.7339	4.60339	78.3955	2.23263

## Sheet: R2
Caption: The present sheet contains identification and verification performances for the GLOBAL cohort when the hyperparameters of SVM are automaticcaly tuned in Matlab against when they are not (heuristic, the case of our submission).
The kernel used is Radial Basis Function (rbf). The eligible parameters for tuning are box constraint and kernel scale.
Face-to-DNA classifier: SVM, auto tuning in Matlab
information	EER	σ	AUC	σ	R1 (%)	σ	R10 (%)	σ	R20 (%)	σ
SEX	0.353616	0.00480502	0.728538	0.00771946	1.45631	0.0030649	19.6603	0.0413761	39.8054	0.337139
GB	0.317267	0.010775	0.763269	0.00251815	3.51958	0.916042	34.4654	0.488687	54.8489	3.90022
BMI	0.373783	0.00849163	0.673392	0.0122129	1.45631	0.0030649	18.4455	0.803003	35.5559	1.9402
AGE	0.390729	0.00950065	0.67973	0.0204717	1.45631	0.0030649	19.6603	0.0413761	37.6226	1.4277
SEX + GB	0.225818	0.00950065	0.857522	0.00413836	6.79628	0.916915	53.0281	4.65436	74.7543	2.41779
SEX + GB + BMI	0.215345	0.00849163	0.869138	0.00570832	8.01062	1.59245	57.4001	2.26393	79.002	2.05159
SEX + GB + BMI + AGE	0.187566	0.010775	0.893	0.00949282	10.6777	1.85207	64.9263	1.40705	83.9801	2.03029
Face-to-DNA classifier: SVM, heuristic
information	EER	σ	AUC	σ	R1 (%)	σ	R10 (%)	σ	R20 (%)	σ
SEX	0.357428	0.00665587	0.723357	0.00883511	1.45631	0.0030649	19.6603	0.0413761	39.8054	0.337139
GB	0.313844	0.00584028	0.773126	0.00445318	3.88321	2.55348	36.7689	2.3181	56.6711	2.71585
BMI	0.371353	0.0051547	0.675892	0.00855118	1.33466	0.207647	18.0818	0.52085	35.8	0.85719
AGE	0.394342	0.00438289	0.668582	0.0207623	1.45631	0.0030649	19.6603	0.0413761	38.2292	1.01765
SEX + GB	0.220276	0.00438289	0.862476	0.00231713	7.76731	1.47212	53.7589	3.05331	76.4565	0.74486
SEX + GB + BMI	0.209946	0.0051547	0.874673	0.00370401	8.618	1.29411	59.708	1.20242	79.6103	1.00652
SEX + GB + BMI + AGE	0.177304	0.00584028	0.902357	0.00779163	12.9847	0.739144	67.9602	1.94785	86.7733	1.7791

## Sheet: R3
Caption: The present sheet contains identification and verification performances for the GLOBAL cohort when different fusion techniques are adopted. The face-to-DNA classifier is SVM for all cases.
Fuser: mean-rule
information	EER	σ	AUC	σ	R1 (%)	σ	R10 (%)	σ	R20 (%)	σ
SEX	0.36	0.01	0.72	0.01	1.46	0	19.66	0.04	39.81	0.34
GB	0.32	0.02	0.75	0	3.03	0.75	29.25	1.23	51.21	2.92
BMI	0.37	0.01	0.68	0.01	1.33	0.21	18.08	0.52	35.8	0.86
AGE	0.39	0.01	0.67	0.02	1.46	0	19.66	0.04	38.23	1.02
SEX + GB	0.35	0.01	0.73	0.01	1.21	0.21	21.84	0.69	42.47	1.33
SEX + GB + BMI	0.28	0.01	0.8	0.01	2.67	0.22	33.5	1.33	59.95	2.01
SEX + GB + BMI + AGE	0.24	0.02	0.84	0.02	4.25	0.21	44.06	4.36	69.06	1.62
Fuser: median
information	EER	σ	AUC	σ	R1 (%)	σ	R10 (%)	σ	R20 (%)	σ
SEX	0.36	0.01	0.72	0.01	1.46	0	19.66	0.04	39.81	0.34
GB	0.35	0.01	0.72	0.01	1.94	0.21	27.91	0.5	45.63	2.65
BMI	0.37	0.01	0.68	0.01	1.33	0.21	18.08	0.52	35.8	0.86
AGE	0.39	0.01	0.67	0.02	1.46	0	19.66	0.04	38.23	1.02
SEX + GB	0.35	0.01	0.73	0.01	1.21	0.21	22.57	0.69	42.72	0.8
SEX + GB + BMI	0.26	0.01	0.8	0.02	2.67	0.22	33.98	0.78	61.29	2.38
SEX + GB + BMI + AGE	0.27	0.01	0.81	0.02	4.37	0.37	39.93	2.81	61.53	2.55
Fuser: LDA
information	EER	σ	AUC	σ	R1 (%)	σ	R10 (%)	σ	R20 (%)	σ
SEX	0.357428	0.006656	0.723183	0.008832	1.45632	0.003065	19.6603	0.041376	39.8053	0.337139
GB	0.311106	0.008855	0.773005	0.003709	4.73125	2.83704	36.4048	2.484	56.5508	1.95783
BMI	0.371264	0.007163	0.675803	0.008437	1.33466	0.207647	18.0818	0.52085	35.8	0.85719
AGE	0.394342	0.006998	0.668965	0.02079	1.45632	0.003065	19.6603	0.041376	38.2291	1.01765
SEX + GB	0.219756	0.006998	0.862131	0.002449	7.6461	1.31526	52.7865	3.73857	76.4561	0.566989
SEX + GB + BMI	0.20936	0.007163	0.874376	0.003598	9.22406	2.42578	58.4937	1.16941	79.7328	0.565146
SEX + GB + BMI + AGE	0.175355	0.008855	0.90224	0.007768	12.1349	1.45789	68.0823	1.64542	87.3816	2.20159
Fuser: product-rule
information	EER	σ	AUC	σ	R1 (%)	σ	R10 (%)	σ	R20 (%)	σ
SEX	0.356181	6.8e-17	0.72576	0	1.45454	2.72e-16	19.6364	0	40	0
GB	0.425451	0	0.673796	0	4.36364	0	24.7273	4.35e-15	36.7273	0
BMI	0.36364	6.8e-17	0.68228	0	1.45454	2.72e-16	18.5454	0	36.7273	0
AGE	0.385458	6.8e-17	0.677685	0	1.45454	2.72e-16	19.6364	0	38.5455	0
SEX + GB	0.425451	6.8e-17	0.677412	0	4.36364	0	25.8182	0	37.4545	0
SEX + GB + BMI	0.425451	6.8e-17	0.679922	1.36e-16	4.72727	0	25.8182	0	38.5455	0
SEX + GB + BMI + AGE	0.423563	0	0.684382	0	4.72727	0	26.1818	0	38.9091	0

## Sheet: R4
Caption: The present sheet contains identification and verification performances for the GLOBAL cohort for different feature selection thresholds.
pSEL = 1
information	EER	σ	AUC	σ	R1 (%)	σ	R10 (%)	σ	R20 (%)	σ
SEX	0.36	0.01	0.72	0.01	1.46	0	19.66	0.04	39.81	0.34
GB	0.31	0.01	0.77	0	4.85	1.46	36.89	2.17	55.46	0.65
BMI	0.37	0	0.68	0.01	1.33	0.21	18.08	0.52	35.8	0.86
AGE	0.39	0.01	0.67	0.02	1.46	0	19.66	0.04	38.23	1.02
SEX + GB	0.22	0.01	0.86	0	8.25	0.22	53.52	3.07	76.21	0.26
SEX + GB + BMI	0.21	0	0.87	0	9.71	0.22	59.34	2.44	80.7	0.76
SEX + GB + BMI + AGE	0.17	0.01	0.9	0.01	11.65	0.71	67.72	1.51	86.89	1.65
pSEL = 0.1
information	EER	σ	AUC	σ	R1 (%)	σ	R10 (%)	σ	R20 (%)	σ
SEX	0.36	0.01	0.72	0.01	1.46	0	19.66	0.04	39.81	0.34
GB	0.31	0.01	0.77	0	4.61	1.05	37.01	1.8	54.97	1.58
BMI	0.37	0	0.68	0.01	1.33	0.21	18.08	0.52	35.8	0.86
AGE	0.39	0.01	0.67	0.02	1.46	0	19.66	0.04	38.23	1.02
SEX + GB	0.22	0.01	0.86	0	7.28	0.36	53.88	2.41	75.73	0.72
SEX + GB + BMI	0.21	0	0.87	0	9.59	0.4	58.86	1.17	80.7	0.99
SEX + GB + BMI + AGE	0.17	0.01	0.9	0.01	12.14	0.78	67.72	2.14	87.5	1.15
pSEL = 1*10^-3 (submitted)
information	EER	σ	AUC	σ	R1 (%)	σ	R10 (%)	σ	R20 (%)	σ
SEX	0.357428	0.00665587	0.723357	0.00883511	1.45631	0.0030649	19.6603	0.0413761	39.8054	0.337139
GB	0.313844	0.00584028	0.773126	0.00445318	3.88321	2.55348	36.7689	2.3181	56.6711	2.71585
BMI	0.371353	0.0051547	0.675892	0.00855118	1.33466	0.207647	18.0818	0.52085	35.8	0.85719
AGE	0.394342	0.00438289	0.668582	0.0207623	1.45631	0.0030649	19.6603	0.0413761	38.2292	1.01765
SEX + GB	0.220276	0.00438289	0.862476	0.00231713	7.76731	1.47212	53.7589	3.05331	76.4565	0.74486
SEX + GB + BMI	0.209946	0.0051547	0.874673	0.00370401	8.618	1.29411	59.708	1.20242	79.6103	1.00652
SEX + GB + BMI + AGE	0.177304	0.00584028	0.902357	0.00779163	12.9847	0.739144	67.9602	1.94785	86.7733	1.7791
pSEL = 5*10^-5
information	EER	σ	AUC	σ	R1 (%)	σ	R10 (%)	σ	R20 (%)	σ
SEX	0.36	0.01	0.72	0.01	1.46	0	19.66	0.04	39.81	0.34
GB	0.31	0	0.77	0.01	4.49	1.86	36.04	4.86	54.25	1.78
BMI	0.37	0	0.68	0.01	1.33	0.21	18.08	0.52	35.8	0.86
AGE	0.39	0	0.67	0.02	1.46	0	19.66	0.04	38.23	1.02
SEX + GB	0.22	0	0.86	0	7.28	1.66	53.39	3.34	76.82	2.51
SEX + GB + BMI	0.21	0	0.87	0	8.01	2.21	57.64	1.91	79.12	1.91
SEX + GB + BMI + AGE	0.18	0	0.9	0.01	12.01	0.71	66.75	0.28	87.86	0.43
pSEL = 1*10^-5
information	EER	σ	AUC	σ	R1 (%)	σ	R10 (%)	σ	R20 (%)	σ
SEX	0.357487	0.00665587	0.723098	0.00885921	1.45631	0.0030649	19.6603	0.0413761	39.8054	0.337139
GB	0.310459	0.00766664	0.769574	0.00598203	3.64167	0.968136	36.5264	2.77414	55.0944	2.7472
BMI	0.371255	0.00353779	0.67588	0.00853802	1.33466	0.207647	18.0818	0.52085	35.8	0.85719
AGE	0.394342	0.00245094	0.668274	0.020734	1.45631	0.0030649	19.6603	0.0413761	38.2292	1.01765
SEX + GB	0.219048	0.00245094	0.861121	0.000713102	6.79717	0.772599	53.152	2.44085	76.0911	0.957472
SEX + GB + BMI	0.208203	0.00353779	0.87399	0.00255502	9.10064	1.07634	58.7361	1.77995	79.4882	1.68175
SEX + GB + BMI + AGE	0.177031	0.00766664	0.902375	0.00683788	13.5912	0.893741	66.7485	0.861334	87.743	0.407837
